# Supplementary material for: The Efficacy of Digital Cognitive–Behavioral Interventions in Supporting the Psychological Adjustment and Sleep Quality of Pregnant Women with Sub-Clinical Symptoms: A Systematic Review and Meta-Analysis
Source: Int J Environ Res Public Health. 2022 Aug 3;19(15):9549. doi: 10.3390/ijerph19159549 (PMC9368246; doi:10.3390/ijerph19159549)
Supplement: Supplementary file 1 [file ijerph-19-09549-s001.zip]

Archive with 1 entries (1 files):
- ijerph-1753918-supplementary.pdf
